# Supplementary material for: Discovery of Shiga Toxin-Producing Escherichia coli (STEC)-Specific Bacteriophages From Non-fecal Composts Using Genomic Characterization
Source: Front Microbiol. 2019 Apr 2;10:627. doi: 10.3389/fmicb.2019.00627 (PMC6454146; doi:10.3389/fmicb.2019.00627)
Supplement: Supplementary file 1 [file Table_1.XLSX]

## Sheet: Sheet1
Table S1. Information of Shiga toxin-producing E. coli strains used for bacteriophage isolation in this study.
Strain ID	Source	O type	H type	stx1	stx2
O26-1	water	26	-	+	-
O26-2	water	26	-	+	-
O103-1	cattle feces	103	2	+	-
O103-2	cattle feces	103	-	+	-
O121-1	pig feces	121	-	+	-
O121-2	cattle feces	121	-	+	-
O111-1	water	111	-	+	-
O111-2	water	111	-	+	+
O145-1	cattle feces	145	-	+	-
O145-2	cattle feces	145	-	-	+
O45-1	cattle	45	-	+	-
O45-2	cattle	45	-	+	-
O157-1	water	O157	7	+	+
O157-2	water	O157	7	-	+
The serotyping and flagellar typing were confirmed by E. coli Reference Center at Penn State University.
