# Supplementary material for: Discovery of Shiga Toxin-Producing Escherichia coli (STEC)-Specific Bacteriophages From Non-fecal Composts Using Genomic Characterization
Source: Front Microbiol. 2019 Apr 2;10:627. doi: 10.3389/fmicb.2019.00627 (PMC6454146; doi:10.3389/fmicb.2019.00627)
Supplement: Supplementary file 2 [file Table_2.XLSX]

## Sheet: Sheet1
	Table S2. Predicted tRNAs from the vB_EcoM-Ro111lw and vB_EcoM-Ro121lw genomes.
	Sequence Name	tRNA #	tRNA Begin	Bounds End	tRNA Type	Anti Codon	Intron Begin	Bounds End	Inf Score	Isotype CM	Isotype Score	Note
	vB_EcoM-Ro111lw	1	10867	10940	Pro	TGG	0	0	55.5	Thr	42	IPD:-11.90
		2	10951	11025	Glu	TTC	0	0	41.9	Arg	44.3	pseudo, IPD:-52.70
		3	11273	11346	Asn	GTT	0	0	31.2	Ala	28.5	IPD:-17.90
		4	11358	11442	Tyr	GTA	0	0	44.1	Tyr	26.8
		5	11451	11524	Asp	GTC	0	0	52.2	Thr	40.8	IPD:-8.90
		6	11955	12027	Lys	TTT	0	0	45.9	Thr	30.5	IPD:-32.70
		7	12109	12182	Met	CAT	0	0	38.8	Thr	40.9	IPD:-29.00
		8	12187	12259	Ile	GAT	0	0	45.1	Thr	52.3	IPD:-28.90
		9	12538	12611	Arg	TCT	0	0	53.5	Arg	57.6
		10	13200	13274	Leu	TAG	0	0	31.7	Arg	27.6	pseudo, IPD:-26.00
		11	13285	13357	Lys	CTT	0	0	54.5	Thr	46.6	IPD:-34.60
		12	13367	13439	Ala	TGC	0	0	51.8	Ala	59.9
		13	13449	13520	Gly	TCC	0	0	52.2	Thr	39.8	IPD:-6.40
		14	13953	14026	Thr	TGT	0	0	37.2	Thr	36.6
		15	14126	14197	Val	TAC	0	0	44	Thr	33.3	IPD:-26.60
		16	14202	14276	Leu	CAA	0	0	44.2	Ile	19.5	IPD:-16.50
		17	14285	14357	Arg	ACG	0	0	48.3	Ile	34.8	IPD:-0.40
		18	15183	15255	Gln	TTG	0	0	37.2	Thr	38.8	pseudo, IPD:-14.90
		19	15261	15336	Leu	TAA	0	0	48.5	Tyr	33.6	IPD:-35.70
		20	15345	15417	Gln	CTG	0	0	36.1	Thr	33.2	pseudo, IPD:-12.20
		21	15452	15524	His	GTG	0	0	33.1	Ile	24.8	pseudo, IPD:-17.00
		22	15534	15606	Phe	GAA	0	0	34.1	Thr	40.1	IPD:-40.10
	vB_EcoM-Ro121lw	1	56249	56320	Met	CAT	0	0	67.6	Asn	51.7	IPD:-3.50
		2	56326	56397	Arg	TCT	0	0	61.6	Gln	65.4	IPD:-12.50
		3	56731	56813	Ser	GCT	0	0	52.4	Arg	45.8	IPD:-17.40
		4	56947	57031	Tyr	GTA	0	0	38.2	Tyr	18.7	pseudo
		5	57041	57123	Asn	GTT	0	0	56.2	Ser	53.9	IPD:-40.50
		6	57218	57289	Thr	TGT	0	0	45.2	His	56.8	IPD:-12.20
		7	57607	57677	Gly	TCC	0	0	57.5	Gly	61.4
		8	57779	57851	Gln	TTG	0	0	44.6	Gln	45.2
		9	57948	58021	Pro	TGG	0	0	66.1	Ala	66	IPD:-18.80
		10	58031	58101	Ile	GAT	0	0	70.1	Gln	69.3	IPD:-23.40
		11	58183	58258	Met	CAT	0	0	42.1	Thr	31.2	IPD:-11.90
