# Supplementary material for: Discovery of Shiga Toxin-Producing Escherichia coli (STEC)-Specific Bacteriophages From Non-fecal Composts Using Genomic Characterization
Source: Front Microbiol. 2019 Apr 2;10:627. doi: 10.3389/fmicb.2019.00627 (PMC6454146; doi:10.3389/fmicb.2019.00627)
Supplement: Supplementary file 3 [file Table_3.XLSX]

## Sheet: Ro111lw
Table S3. Features of the annotated ORFs of phage vB_EcoM_Ro111lw
ORF	Name	Type	Minimum	Maximum	Length	Direction
#1	hypothetical protein CDS	CDS	1215	1763	549	reverse
#2	hypothetical protein CDS	CDS	1777	2241	465	reverse
#3	hypothetical protein CDS	CDS	2231	2659	429	reverse
#4	hypothetical protein CDS	CDS	2714	2938	225	reverse
#5	hypothetical protein CDS	CDS	3015	3518	504	reverse
#6	hypothetical protein CDS	CDS	3515	3733	219	reverse
#7	hypothetical protein CDS	CDS	3817	4398	582	reverse
#8	hypothetical protein CDS	CDS	4398	4742	345	reverse
#9	hypothetical protein CDS	CDS	4735	5028	294	reverse
#10	hypothetical protein CDS	CDS	5028	5417	390	reverse
#11	hypothetical protein CDS	CDS	5410	5808	399	reverse
#12	Lysin CDS	CDS	5860	6324	465	reverse
#13	putative tail protein CDS	CDS	6324	7208	885	reverse
#14	hypothetical protein CDS	CDS	7205	7576	372	reverse
#15	hypothetical protein CDS	CDS	7624	8214	591	reverse
#16	hypothetical protein CDS	CDS	8208	8441	234	reverse
#17	hypothetical protein CDS	CDS	8423	8605	183	reverse
#18	hypothetical protein CDS	CDS	8833	9204	372	forward
#19	hypothetical protein CDS	CDS	9286	10701	1416	forward
#20	tRNA-Pro	tRNA	10867	10940	74	forward
#21	tRNA-Glu	tRNA	10951	11025	75	forward
#22	tRNA-Asn	tRNA	11273	11346	74	forward
#23	tRNA-Tyr	tRNA	11358	11442	85	forward
#24	tRNA-Asp	tRNA	11451	11524	74	forward
#25	tRNA-Lys	tRNA	11955	12027	73	forward
#26	tRNA-Met	tRNA	12109	12182	74	forward
#27	tRNA-Ile	tRNA	12187	12259	73	forward
#28	hypothetical protein CDS	CDS	12332	12472	141	reverse
#29	tRNA-Arg	tRNA	12538	12611	74	forward
#30	tRNA-Leu	tRNA	13200	13274	75	forward
#31	tRNA-Lys	tRNA	13285	13357	73	forward
#32	tRNA-Ala	tRNA	13367	13439	73	forward
#33	tRNA-Gly	tRNA	13449	13520	72	forward
#34	hypothetical protein CDS	CDS	13538	13951	414	forward
#35	tRNA-Thr	tRNA	13953	14026	74	forward
#36	tRNA-Val	tRNA	14126	14197	72	forward
#37	tRNA-Leu	tRNA	14202	14276	75	forward
#38	tRNA-Arg	tRNA	14285	14357	73	forward
#39	hypothetical protein CDS	CDS	14378	14620	243	forward
#40	hypothetical protein CDS	CDS	14617	15174	558	forward
#41	tRNA-Gln	tRNA	15183	15255	73	forward
#42	tRNA-Leu	tRNA	15261	15336	76	forward
#43	tRNA-Gln	tRNA	15345	15417	73	forward
#44	tRNA-His	tRNA	15452	15524	73	forward
#45	tRNA-Phe	tRNA	15534	15606	73	forward
#46	hypothetical protein CDS	CDS	15599	16360	762	forward
#47	hypothetical protein CDS	CDS	16758	16958	201	forward
#48	Terminase, large subunit CDS	CDS	16980	18581	1602	forward
#49	hypothetical protein CDS	CDS	18598	20064	1467	forward
#50	hypothetical protein CDS	CDS	20064	20564	501	forward
#51	hypothetical protein CDS	CDS	20564	20896	333	forward
#52	putative head maturation protease CDS	CDS	20908	22254	1347	forward
#53	hypothetical protein CDS	CDS	22266	22643	378	forward
#54	Major capsid protein CDS	CDS	22677	23783	1107	forward
#55	hypothetical protein CDS	CDS	23805	24254	450	forward
#56	hypothetical protein CDS	CDS	24254	24736	483	forward
#57	hypothetical protein CDS	CDS	24733	25134	402	forward
#58	hypothetical protein CDS	CDS	25109	25708	600	forward
#59	hypothetical protein CDS	CDS	25709	27061	1353	forward
#60	hypothetical protein CDS	CDS	27077	27523	447	forward
#61	hypothetical protein CDS	CDS	27597	27995	399	forward
#62	hypothetical protein CDS	CDS	27998	28237	240	forward
#63	hypothetical protein CDS	CDS	28237	30465	2229	forward
#64	hypothetical protein CDS	CDS	30465	31262	798	forward
#65	hypothetical protein CDS	CDS	31262	31603	342	forward
#66	hypothetical protein CDS	CDS	31603	32580	978	forward
#67	hypothetical protein CDS	CDS	32580	33203	624	forward
#68	hypothetical protein CDS	CDS	33203	33622	420	forward
#69	baseplate J-like protein CDS	CDS	33622	35091	1470	forward
#70	hypothetical protein CDS	CDS	35094	35948	855	forward
#71	hypothetical protein CDS	CDS	35948	36250	303	forward
#72	putative tail fiber protein GP37 CDS	CDS	36253	37428	1176	forward
#73	putative Tail fiber protein CDS	CDS	37475	39835	2361	forward
#74	hypothetical protein CDS	CDS	39915	40112	198	forward
#75	hypothetical protein CDS	CDS	40109	40480	372	forward
#76	Thymidylate synthase CDS	CDS	40517	41416	900	reverse
#77	putative dihydrofolate reductase CDS	CDS	41418	41963	546	reverse
#78	hypothetical protein CDS	CDS	41960	42220	261	reverse
#79	hypothetical protein CDS	CDS	42221	42736	516	reverse
#80	hypothetical protein CDS	CDS	42750	43109	360	reverse
#81	putative transcriptional regulatory protein CDS	CDS	43111	43410	300	reverse
#82	hypothetical protein CDS	CDS	43403	43615	213	reverse
#83	hypothetical protein CDS	CDS	43617	44000	384	reverse
#84	hypothetical protein CDS	CDS	44270	44401	132	forward
#85	ATP dependent DNA ligase CDS	CDS	44432	45535	1104	reverse
#86	hypothetical protein CDS	CDS	45541	46065	525	reverse
#87	hypothetical protein CDS	CDS	46068	46259	192	reverse
#88	hypothetical protein CDS	CDS	46256	46462	207	reverse
#89	hypothetical protein CDS	CDS	46473	46697	225	reverse
#90	hypothetical protein CDS	CDS	46720	46866	147	reverse
#91	hypothetical protein CDS	CDS	46863	47081	219	reverse
#92	hypothetical protein CDS	CDS	47078	47287	210	reverse
#93	DNA polymerase CDS	CDS	47349	50069	2721	reverse
#94	hypothetical protein CDS	CDS	50306	50728	423	forward
#95	putative minor tail protein CDS	CDS	50730	51542	813	forward
#96	putative deoxynucleotide monophosphate kinase CDS	CDS	51604	52347	744	forward
#97	hypothetical protein CDS	CDS	52362	52556	195	forward
#98	putative DNA primase/helicase CDS	CDS	52549	54534	1986	forward
#99	hypothetical protein CDS	CDS	54509	54790	282	forward
#100	hypothetical protein CDS	CDS	54787	54936	150	forward
#101	hypothetical protein CDS	CDS	55009	55866	858	forward
#102	putative exodeoxyribonuclease CDS	CDS	55929	56969	1041	forward
#103	hypothetical protein CDS	CDS	56959	57456	498	forward
#104	hypothetical protein CDS	CDS	57478	57726	249	forward
#105	putative phosphoribosyl-ATP pyrophosphohydrolase CDS	CDS	57702	58457	756	forward
#106	hypothetical protein CDS	CDS	58438	58761	324	forward
#107	hypothetical protein CDS	CDS	58853	59086	234	forward
#108	ribonucleoside triphosphate reductase, alpha chain CDS	CDS	59133	61367	2235	forward
#109	hypothetical protein CDS	CDS	61339	61680	342	forward
#110	ribonucleoside triphosphate reductase, beta chain CDS	CDS	61677	62750	1074	forward
#111	glutaredoxin CDS	CDS	62750	62992	243	forward
#112	hypothetical protein CDS	CDS	62985	63191	207	forward
#113	anaerobic nucleoside diphosphate reductase CDS	CDS	63240	65384	2145	forward
#114	Phage protein CDS	CDS	65447	65563	117	forward
#115	hypothetical protein CDS	CDS	65539	65739	201	forward
#116	hypothetical protein CDS	CDS	65736	66131	396	forward
#117	anaerobic nucleoside-triphosphate reductase subunit CDS	CDS	66191	66676	486	forward
#118	hypothetical protein CDS	CDS	66639	66959	321	forward
#119	hypothetical protein CDS	CDS	66959	67240	282	forward
#120	hypothetical protein CDS	CDS	67243	67563	321	forward
#121	hypothetical protein CDS	CDS	67615	68130	516	forward
#122	hypothetical protein CDS	CDS	68123	68401	279	forward
#123	ribose-phosphate pyrophosphokinase CDS	CDS	68413	69294	882	forward
#124	putative nicotinamide phosphoribosyl transferase CDS	CDS	69340	71121	1782	forward
#125	hypothetical protein CDS	CDS	71175	71510	336	forward
#126	hypothetical protein CDS	CDS	71492	71668	177	forward
#127	putative rIIA protein CDS	CDS	71697	74063	2367	forward
#128	rIIB protein CDS	CDS	74143	75252	1110	forward
#129	hypothetical protein CDS	CDS	75353	75901	549	forward
#130	hypothetical protein CDS	CDS	75879	76574	696	forward
#131	hypothetical protein CDS	CDS	76586	77050	465	forward
#132	hypothetical protein CDS	CDS	77103	77450	348	forward
#133	hypothetical protein CDS	CDS	77392	77613	222	forward
#134	hypothetical protein CDS	CDS	77610	77879	270	forward
#135	hypothetical protein CDS	CDS	77876	78190	315	forward
#136	hypothetical protein CDS	CDS	78180	78506	327	forward
#137	hypothetical protein CDS	CDS	78481	78714	234	forward
#138	hypothetical protein CDS	CDS	78707	78907	201	forward
#139	putative macro domain protein CDS	CDS	78908	79693	786	forward
#140	hypothetical protein CDS	CDS	79772	79927	156	reverse
#141	hypothetical protein CDS	CDS	80214	80594	381	forward
#142	hypothetical protein CDS	CDS	80681	80938	258	forward
#143	hypothetical protein CDS	CDS	81029	81541	513	forward
#144	hypothetical protein CDS	CDS	81629	81925	297	forward
#145	hypothetical protein CDS	CDS	81919	82251	333	forward
#146	hypothetical protein CDS	CDS	82341	82613	273	forward
#147	hypothetical protein CDS	CDS	82699	83103	405	forward
#148	hypothetical protein CDS	CDS	83204	83746	543	forward
#149	hypothetical protein CDS	CDS	83813	84046	234	forward
#150	hypothetical protein CDS	CDS	84138	84479	342	forward
#151	hypothetical protein CDS	CDS	84701	85231	531	forward
#152	hypothetical protein CDS	CDS	85294	85557	264	forward
#153	hypothetical protein CDS	CDS	85625	85873	249	forward

## Sheet: Ro121lw
Table S4. Features of the annotated ORFs of phage vB_EcoM_Ro121lw
ORF	Name	Type	Minimum	Maximum	Length	Direction
#1	hypothetical protein CDS	CDS	614	988	375	forward
#2	hypothetical protein CDS	CDS	1038	1247	210	forward
#3	hypothetical protein CDS	CDS	1249	1470	222	forward
#4	hypothetical protein CDS	CDS	1483	1722	240	forward
#5	hypothetical protein CDS	CDS	1719	2180	462	forward
#6	hypothetical protein CDS	CDS	2173	2631	459	forward
#7	hypothetical protein CDS	CDS	2644	3429	786	forward
#8	hypothetical protein CDS	CDS	3439	3876	438	forward
#9	hypothetical protein CDS	CDS	3904	4203	300	forward
#10	hypothetical protein CDS	CDS	4203	4412	210	forward
#11	hypothetical protein CDS	CDS	4423	4656	234	forward
#12	hypothetical protein CDS	CDS	4672	4890	219	forward
#13	hypothetical protein CDS	CDS	4871	5062	192	forward
#14	hypothetical protein CDS	CDS	5072	5431	360	forward
#15	hypothetical protein CDS	CDS	5447	5623	177	forward
#16	hypothetical protein CDS	CDS	5624	5938	315	forward
#17	hypothetical protein CDS	CDS	5929	6129	201	forward
#18	hypothetical protein CDS	CDS	6144	6332	189	forward
#19	hypothetical protein CDS	CDS	6334	6555	222	forward
#20	hypothetical protein CDS	CDS	6558	6764	207	forward
#21	hypothetical protein CDS	CDS	6860	7258	399	forward
#22	hypothetical protein CDS	CDS	7346	7804	459	forward
#23	hypothetical protein CDS	CDS	7809	8072	264	forward
#24	hypothetical protein CDS	CDS	8074	8436	363	forward
#25	hypothetical protein CDS	CDS	8436	8633	198	forward
#26	hypothetical protein CDS	CDS	8696	8968	273	forward
#27	hypothetical protein CDS	CDS	8934	9260	327	forward
#28	hypothetical protein CDS	CDS	9260	9487	228	forward
#29	hypothetical protein CDS	CDS	9702	10022	321	forward
#30	hypothetical protein CDS	CDS	10077	10631	555	forward
#31	hypothetical protein CDS	CDS	10642	10941	300	forward
#32	hypothetical protein CDS	CDS	10952	11275	324	forward
#33	hypothetical protein CDS	CDS	11276	11488	213	forward
#34	resolvase CDS	CDS	11559	12230	672	forward
#35	hypothetical protein CDS	CDS	12239	12649	411	forward
#36	hypothetical protein CDS	CDS	12639	13004	366	forward
#37	hypothetical protein CDS	CDS	13004	13276	273	forward
#38	hypothetical protein CDS	CDS	13281	13892	612	forward
#39	hypothetical protein CDS	CDS	13944	14282	339	forward
#40	hypothetical protein CDS	CDS	14269	14472	204	forward
#41	hypothetical protein CDS	CDS	14465	14599	135	forward
#42	hypothetical protein CDS	CDS	14617	15036	420	forward
#43	hypothetical protein CDS	CDS	15030	15239	210	forward
#44	hypothetical protein CDS	CDS	15314	15433	120	forward
#45	hypothetical protein CDS	CDS	15600	15815	216	forward
#46	hypothetical protein CDS	CDS	15829	16047	219	forward
#47	hypothetical protein CDS	CDS	16050	16247	198	forward
#48	hypothetical protein CDS	CDS	16231	16680	450	forward
#49	hypothetical protein CDS	CDS	16677	16844	168	forward
#50	hypothetical protein CDS	CDS	16841	17104	264	forward
#51	hypothetical protein CDS	CDS	17113	17721	609	forward
#52	hypothetical protein CDS	CDS	17731	17832	102	forward
#53	hypothetical protein CDS	CDS	17885	18058	174	forward
#54	hypothetical protein CDS	CDS	18071	18352	282	forward
#55	hypothetical protein CDS	CDS	18471	18674	204	forward
#56	Sir2-like protein CDS	CDS	18744	19016	273	reverse
#57	Putative Sir2-like transferase CDS	CDS	19060	19875	816	reverse
#58	hypothetical protein CDS	CDS	19860	20345	486	reverse
#59	hypothetical protein CDS	CDS	20404	21057	654	reverse
#60	hypothetical protein CDS	CDS	21057	21740	684	reverse
#61	hypothetical protein CDS	CDS	21733	22128	396	reverse
#62	hypothetical protein CDS	CDS	22130	23071	942	reverse
#63	hypothetical protein CDS	CDS	23162	23416	255	reverse
#64	hypothetical protein CDS	CDS	23444	23662	219	reverse
#65	hypothetical protein CDS	CDS	23949	24146	198	reverse
#66	hypothetical protein CDS	CDS	24130	24420	291	reverse
#67	hypothetical protein CDS	CDS	24399	24848	450	reverse
#68	hypothetical protein CDS	CDS	24901	25482	582	reverse
#69	hypothetical protein CDS	CDS	25490	25798	309	reverse
#70	serine/threonine-protein phosphatase CDS	CDS	25798	26307	510	reverse
#71	hypothetical protein CDS	CDS	26538	26867	330	reverse
#72	hypothetical protein CDS	CDS	26878	27450	573	reverse
#73	hypothetical protein CDS	CDS	27465	27659	195	reverse
#74	hypothetical protein CDS	CDS	27705	27908	204	reverse
#75	hypothetical protein CDS	CDS	27908	28144	237	reverse
#76	hypothetical protein CDS	CDS	28157	28666	510	reverse
#77	hypothetical protein CDS	CDS	28650	29084	435	reverse
#78	hypothetical protein CDS	CDS	29130	29690	561	reverse
#79	hypothetical protein CDS	CDS	29822	30322	501	reverse
#80	PhoH family protein CDS	CDS	30358	31167	810	reverse
#81	lysozyme CDS	CDS	31154	31654	501	reverse
#82	hypothetical protein CDS	CDS	31662	31811	150	reverse
#83	putative glutaredoxin 1 CDS	CDS	31817	32077	261	reverse
#84	putative dTDP-4-dehydrorhamnose reductase CDS	CDS	32077	32919	843	reverse
#85	putative dTDP-4-dehydrorhamnose 3,5-epimerase CDS	CDS	32913	33479	567	reverse
#86	glucose-1-phosphate thymidylyltransferase CDS	CDS	33476	34354	879	reverse
#87	dTDP-glucose 4,6-dehydratase CDS	CDS	34363	35355	993	reverse
#88	hypothetical protein CDS	CDS	35365	35691	327	reverse
#89	hypothetical protein CDS	CDS	35681	35845	165	reverse
#90	hypothetical protein CDS	CDS	35987	36196	210	reverse
#91	ribonucleotide reductase beta subunit CDS	CDS	36193	37281	1089	reverse
#92	putative ribonucleotide reductase of class Ia (aerobic) alpha subunit CDS	CDS	37326	39398	2073	reverse
#93	hypothetical protein CDS	CDS	39583	39837	255	reverse
#94	hypothetical protein CDS	CDS	39834	40244	411	reverse
#95	putative thymidylate synthase CDS	CDS	40343	41341	999	reverse
#96	hypothetical protein CDS	CDS	41351	41959	609	reverse
#97	hypothetical protein CDS	CDS	41996	42571	576	reverse
#98	hypothetical protein CDS	CDS	42561	42794	234	reverse
#99	hypothetical protein CDS	CDS	42739	43140	402	reverse
#100	hypothetical protein CDS	CDS	43133	43360	228	reverse
#101	putative exonuclease CDS	CDS	43447	44364	918	reverse
#102	putative exonuclease CDS	CDS	44403	45092	690	reverse
#103	hypothetical protein CDS	CDS	45170	45292	123	reverse
#104	hypothetical protein CDS	CDS	45534	45743	210	reverse
#105	putative recombination-associated protein CDS	CDS	45816	46694	879	reverse
#106	hypothetical protein CDS	CDS	46751	47476	726	reverse
#107	hypothetical protein CDS	CDS	47486	47668	183	reverse
#108	hypothetical protein CDS	CDS	47665	47859	195	reverse
#109	ATP-dependent DNA ligase CDS	CDS	47869	48984	1116	reverse
#110	hypothetical protein CDS	CDS	48984	49205	222	reverse
#111	hypothetical protein CDS	CDS	49202	49393	192	reverse
#112	hypothetical protein CDS	CDS	49403	49729	327	reverse
#113	hypothetical protein CDS	CDS	49739	50143	405	reverse
#114	RNA ligase 1 and tail attachment protein CDS	CDS	50144	51052	909	reverse
#115	metallophosphatase superfamily protein CDS	CDS	51078	51629	552	reverse
#116	hypothetical protein CDS	CDS	51629	51985	357	reverse
#117	hypothetical protein CDS	CDS	52006	52134	129	reverse
#118	hypothetical protein CDS	CDS	52144	52488	345	reverse
#119	hypothetical protein CDS	CDS	52499	52969	471	reverse
#120	hypothetical protein CDS	CDS	52966	53172	207	reverse
#121	hypothetical protein CDS	CDS	53169	53351	183	reverse
#122	hypothetical protein CDS	CDS	53348	53629	282	reverse
#123	hypothetical protein CDS	CDS	53626	53979	354	reverse
#124	hypothetical protein CDS	CDS	53933	54172	240	reverse
#125	hypothetical protein CDS	CDS	54169	54363	195	reverse
#126	hypothetical protein CDS	CDS	54360	54476	117	reverse
#127	hypothetical protein CDS	CDS	54460	54783	324	reverse
#128	hypothetical protein CDS	CDS	55271	55456	186	forward
#129	hypothetical protein CDS	CDS	55494	55745	252	forward
#130	hypothetical protein CDS	CDS	55754	56002	249	forward
#131	tRNA-Met	tRNA	56249	56320	72	forward
#132	tRNA-Arg	tRNA	56326	56397	72	forward
#133	tRNA-Ser	tRNA	56731	56813	83	forward
#134	tRNA-Tyr	tRNA	56947	57031	85	forward
#135	tRNA-Asn	tRNA	57041	57123	83	forward
#136	tRNA-Thr	tRNA	57218	57289	72	forward
#137	tRNA-Gly	tRNA	57607	57677	71	forward
#138	tRNA-Gln	tRNA	57779	57851	73	forward
#139	tRNA-Pro	tRNA	57948	58021	74	forward
#140	tRNA-Ile	tRNA	58031	58101	71	forward
#141	tRNA-Met	tRNA	58183	58258	76	forward
#142	hypothetical protein CDS	CDS	58469	58765	297	forward
#143	hypothetical protein CDS	CDS	58907	59077	171	forward
#144	hypothetical protein CDS	CDS	59128	59520	393	forward
#145	hypothetical protein CDS	CDS	59411	59755	345	forward
#146	terminase CDS	CDS	59846	61840	1995	forward
#147	hypothetical protein CDS	CDS	62113	63507	1395	forward
#148	hypothetical protein CDS	CDS	63601	64080	480	forward
#149	hypothetical protein CDS	CDS	64269	65198	930	forward
#150	head stabilization/decoration protein CDS	CDS	65218	65616	399	forward
#151	structural protein CDS	CDS	65638	66639	1002	forward
#152	hypothetical protein CDS	CDS	66673	67068	396	forward
#153	hypothetical protein CDS	CDS	67078	67626	549	forward
#154	hypothetical protein CDS	CDS	67626	68114	489	forward
#155	hypothetical protein CDS	CDS	68136	68576	441	forward
#156	hypothetical protein CDS	CDS	68548	69207	660	forward
#157	putative structural protein CDS	CDS	69242	70615	1374	forward
#158	putative structural protein CDS	CDS	70662	71141	480	forward
#159	hypothetical protein CDS	CDS	71187	71669	483	forward
#160	hypothetical protein CDS	CDS	71717	71935	219	forward
#161	hypothetical protein CDS	CDS	71956	73944	1989	forward
#162	hypothetical protein CDS	CDS	74071	74772	702	forward
#163	hypothetical protein CDS	CDS	74835	75188	354	forward
#164	hypothetical protein CDS	CDS	75198	76208	1011	forward
#165	hypothetical protein CDS	CDS	76208	76942	735	forward
#166	hypothetical protein CDS	CDS	76944	77570	627	forward
#167	hypothetical protein CDS	CDS	77570	78043	474	forward
#168	tail fiber protein CDS	CDS	78043	80919	2877	forward
#169	capsid protein CDS	CDS	80928	82991	2064	forward
#170	hypothetical protein CDS	CDS	82984	83244	261	forward
#171	hypothetical protein CDS	CDS	83244	84731	1488	forward
#172	hypothetical protein CDS	CDS	84734	85363	630	forward
#173	putative gpH domain protein CDS	CDS	85373	86434	1062	forward
#174	putative gpH domain protein CDS	CDS	86435	86980	546	forward
#175	hypothetical protein CDS	CDS	86990	87325	336	forward
#176	putative colanic acid-degrading protein CDS	CDS	87329	90382	3054	forward
#177	putative tail fiber protein CDS	CDS	90445	92469	2025	forward
#178	hypothetical protein CDS	CDS	92511	93947	1437	forward
#179	hypothetical protein CDS	CDS	94027	95313	1287	forward
#180	hypothetical protein CDS	CDS	95377	96264	888	reverse
#181	hypothetical protein CDS	CDS	96281	96673	393	reverse
#182	putative tRNA nucleotidyl transferase / poly(A) polymerase CDS	CDS	96719	97312	594	reverse
#183	hypothetical protein CDS	CDS	97305	97523	219	reverse
#184	hypothetical protein CDS	CDS	97534	97701	168	reverse
#185	hypothetical protein CDS	CDS	97701	97892	192	reverse
#186	putative DNA polymerase/3'-5' exonuclease domain protein CDS	CDS	97942	100503	2562	reverse
#187	DNA methyltransferase CDS	CDS	100539	101333	795	reverse
#188	hypothetical protein CDS	CDS	101343	101774	432	reverse
#189	putative primase/helicase CDS	CDS	101867	103570	1704	reverse
#190	hypothetical protein CDS	CDS	103658	103936	279	reverse
#191	hypothetical protein CDS	CDS	103936	104880	945	reverse
#192	hypothetical protein CDS	CDS	104888	105835	948	reverse
#193	hypothetical protein CDS	CDS	105825	106508	684	reverse
#194	hypothetical protein CDS	CDS	106517	107080	564	reverse
#195	hypothetical protein CDS	CDS	107097	107288	192	reverse
#196	hypothetical protein CDS	CDS	107266	107496	231	reverse
#197	hypothetical protein CDS	CDS	107496	107780	285	reverse
#198	putative cell wall hydrolase CDS	CDS	107782	108303	522	reverse
#199	integral membrane protein CDS	CDS	108403	109005	603	reverse
#200	hypothetical protein CDS	CDS	109021	109230	210	reverse
#201	hypothetical protein CDS	CDS	109271	109519	249	reverse
#202	hypothetical protein CDS	CDS	109516	110310	795	reverse
#203	hypothetical protein CDS	CDS	110312	110509	198	reverse
#204	hypothetical protein CDS	CDS	110583	111146	564	reverse
#205	hypothetical protein CDS	CDS	111146	111349	204	reverse
#206	hypothetical protein CDS	CDS	111342	111515	174	reverse
#207	hypothetical protein CDS	CDS	111515	111715	201	reverse
#208	TelA superfamily protein CDS	CDS	111712	112824	1113	reverse
#209	hypothetical protein CDS	CDS	112821	113411	591	reverse
#210	hypothetical protein CDS	CDS	113415	114008	594	reverse
#211	hypothetical protein CDS	CDS	114023	114535	513	reverse
#212	hypothetical protein CDS	CDS	114402	114647	246	reverse
#213	hypothetical protein CDS	CDS	114644	114994	351	reverse
#214	integral membrane protein CDS	CDS	115037	116011	975	reverse
#215	hypothetical protein CDS	CDS	116091	116312	222	reverse
#216	hypothetical protein CDS	CDS	116325	116798	474	reverse
#217	hypothetical protein CDS	CDS	116812	117639	828	reverse
#218	hypothetical protein CDS	CDS	117632	118306	675	reverse
#219	hypothetical protein CDS	CDS	118290	118895	606	reverse
#220	hypothetical protein CDS	CDS	118911	119102	192	reverse
#221	putative ribonucleotide reductase of class III (anaerobic) activating protein CDS	CDS	119116	119586	471	reverse
#222	class III (anaerobic) ribonucleotide reductase CDS	CDS	119583	121397	1815	reverse
#223	class III ribonucleotide reductase CDS	CDS	121501	122886	1386	reverse
#224	hypothetical protein CDS	CDS	122879	123436	558	reverse
#225	hypothetical protein CDS	CDS	123433	123684	252	reverse
#226	DNA helicase CDS	CDS	123685	125154	1470	reverse
#227	hypothetical protein CDS	CDS	125292	125801	510	reverse
#228	hypothetical protein CDS	CDS	125812	126165	354	reverse
#229	hypothetical protein CDS	CDS	126162	126530	369	reverse
#230	hypothetical protein CDS	CDS	126532	126894	363	reverse
#231	hypothetical protein CDS	CDS	126891	127250	360	reverse
#232	hypothetical protein CDS	CDS	127250	127558	309	reverse
#233	hypothetical protein CDS	CDS	127558	127731	174	reverse
#234	hypothetical protein CDS	CDS	127775	127972	198	reverse
#235	hypothetical protein CDS	CDS	128055	128324	270	reverse
#236	hypothetical protein CDS	CDS	128321	128518	198	reverse
#237	hypothetical protein CDS	CDS	128688	129011	324	reverse
#238	hypothetical protein CDS	CDS	129004	129153	150	reverse
#239	hypothetical protein CDS	CDS	129213	129470	258	reverse
#240	hypothetical protein CDS	CDS	129467	129790	324	reverse
#241	hypothetical protein CDS	CDS	129791	129937	147	reverse
#242	hypothetical protein CDS	CDS	129934	130368	435	reverse
#243	hypothetical protein CDS	CDS	130486	130776	291	forward
#244	hypothetical protein CDS	CDS	130789	131076	288	forward
#245	hypothetical protein CDS	CDS	131073	131429	357	forward
#246	hypothetical protein CDS	CDS	131432	131608	177	forward
#247	hypothetical protein CDS	CDS	131619	131957	339	forward
#248	hypothetical protein CDS	CDS	131957	132208	252	forward
#249	hypothetical protein CDS	CDS	132222	132386	165	forward
#250	hypothetical protein CDS	CDS	132396	132560	165	forward
#251	hypothetical protein CDS	CDS	132572	132928	357	forward
#252	putative ATPase CDS	CDS	132928	134067	1140	forward
#253	hypothetical protein CDS	CDS	134288	135616	1329	forward
#254	hypothetical protein CDS	CDS	135610	135975	366	forward
#255	hypothetical protein CDS	CDS	135989	136168	180	forward
#256	hypothetical protein CDS	CDS	136165	136707	543	forward
#257	hypothetical protein CDS	CDS	137282	137491	210	forward
#258	hypothetical protein CDS	CDS	137516	137782	267	reverse
#259	hypothetical protein CDS	CDS	137969	138166	198	forward
#260	hypothetical protein CDS	CDS	138258	138530	273	forward
#261	hypothetical protein CDS	CDS	138607	138864	258	forward
#262	hypothetical protein CDS	CDS	138866	139423	558	forward
#263	hypothetical protein CDS	CDS	139506	139601	96	forward
#264	hypothetical protein CDS	CDS	139692	140054	363	forward
#265	hypothetical protein CDS	CDS	140138	140317	180	forward
#266	hypothetical protein CDS	CDS	140415	140780	366	forward
#267	hypothetical protein CDS	CDS	140870	141109	240	forward
#268	hypothetical protein CDS	CDS	141201	141428	228	forward
#269	hypothetical protein CDS	CDS	141823	141990	168	forward
#270	hypothetical protein CDS	CDS	142069	142287	219	forward
#271	hypothetical protein CDS	CDS	142367	142588	222	forward
#272	hypothetical protein CDS	CDS	142668	143021	354	forward
#273	hypothetical protein CDS	CDS	143101	143247	147	forward
#274	hypothetical protein CDS	CDS	143303	143488	186	forward
#275	hypothetical protein CDS	CDS	143574	143786	213	forward
#276	hypothetical protein CDS	CDS	143857	144141	285	forward
#277	hypothetical protein CDS	CDS	144238	144357	120	forward
#278	hypothetical protein CDS	CDS	144368	144529	162	forward
#279	hypothetical protein CDS	CDS	144539	144649	111	forward
#280	hypothetical protein CDS	CDS	144728	145012	285	forward
#281	hypothetical protein CDS	CDS	145098	145268	171	forward
#282	hypothetical protein CDS	CDS	145313	145450	138	forward
#283	hypothetical protein CDS	CDS	145435	145638	204	forward
#284	hypothetical protein CDS	CDS	145649	145864	216	forward
#285	hypothetical protein CDS	CDS	145960	146247	288	forward
#286	hypothetical protein CDS	CDS	146329	146628	300	forward
#287	hypothetical protein CDS	CDS	146673	146909	237	forward
#288	hypothetical protein CDS	CDS	146964	147254	291	forward
#289	hypothetical protein CDS	CDS	147272	147385	114	forward
#290	hypothetical protein CDS	CDS	147637	147870	234	forward
#291	hypothetical protein CDS	CDS	147949	148317	369	forward
#292	hypothetical protein CDS	CDS	148457	148876	420	forward

## Sheet: Ro145lw
Table S5. Features of the annotated ORFs of phage vB_EcoS_Ro145lw
ORF	Name	Type	Minimum	Maximum	Length	Direction
#1	hypothetical protein CDS	CDS	328	504	177	forward
#2	hypothetical protein CDS	CDS	571	720	150	forward
#3	hypothetical protein CDS	CDS	710	979	270	forward
#4	hypothetical protein CDS	CDS	999	1109	111	forward
#5	hypothetical protein CDS	CDS	1115	1477	363	forward
#6	hypothetical protein CDS	CDS	1474	1677	204	forward
#7	hypothetical protein CDS	CDS	1680	1862	183	forward
#8	hypothetical protein CDS	CDS	1862	2155	294	forward
#9	putative holin-like class II CDS	CDS	2231	2539	309	forward
#10	putative holin-like class I CDS	CDS	2532	2804	273	forward
#11	putative endolysin CDS	CDS	2731	3270	540	forward
#12	hypothetical protein CDS	CDS	3526	3675	150	forward
#13	hypothetical protein CDS	CDS	3672	3842	171	forward
#14	hypothetical protein CDS	CDS	3839	4084	246	forward
#15	hypothetical protein CDS	CDS	4116	4355	240	forward
#16	hypothetical protein CDS	CDS	4342	4524	183	forward
#17	hypothetical protein CDS	CDS	4612	4893	282	forward
#18	hypothetical protein CDS	CDS	4890	5126	237	forward
#19	hypothetical protein CDS	CDS	5123	5305	183	forward
#20	hypothetical protein CDS	CDS	5525	6070	546	forward
#21	putative terminase CDS	CDS	6067	7317	1251	forward
#22	putative structural protein CDS	CDS	7330	8805	1476	forward
#23	putative head protein, SPP1 gp7 family CDS	CDS	8802	9857	1056	forward
#24	putative tail protein CDS	CDS	9857	10318	462	forward
#25	hypothetical protein CDS	CDS	10347	10571	225	reverse
#26	putative spanin CDS	CDS	10946	11332	387	forward
#27	putative spanin CDS	CDS	11295	11441	147	forward
#28	hypothetical protein CDS	CDS	11524	12225	702	forward
#29	putative major capsid protein CDS	CDS	12228	13277	1050	forward
#30	hypothetical protein CDS	CDS	13337	13636	300	forward
#31	hypothetical protein CDS	CDS	13649	13999	351	forward
#32	hypothetical protein CDS	CDS	14036	14215	180	forward
#33	hypothetical protein CDS	CDS	14219	14731	513	forward
#34	hypothetical protein CDS	CDS	14734	15348	615	forward
#35	hypothetical protein CDS	CDS	15348	15686	339	forward
#36	hypothetical protein CDS	CDS	16102	16515	414	forward
#37	putative tail protein CDS	CDS	16518	17684	1167	forward
#38	hypothetical protein CDS	CDS	17710	18198	489	reverse
#39	hypothetical protein CDS	CDS	18242	18472	231	reverse
#40	hypothetical protein CDS	CDS	18486	18956	471	reverse
#41	hypothetical protein CDS	CDS	18953	20083	1131	reverse
#42	hypothetical protein CDS	CDS	20122	20313	192	reverse
#43	hypothetical protein CDS	CDS	20481	20900	420	forward
#44	hypothetical protein CDS	CDS	20999	21265	267	forward
#45	putative tape measure protein CDS	CDS	21258	23528	2271	forward
#46	hypothetical protein CDS	CDS	23553	24026	474	forward
#47	hypothetical protein CDS	CDS	24023	24538	516	forward
#48	hypothetical protein CDS	CDS	24535	24900	366	forward
#49	hypothetical protein CDS	CDS	24891	25217	327	forward
#50	putative tail fiber protein CDS	CDS	25281	27560	2280	forward
#51	hypothetical protein CDS	CDS	27573	29663	2091	forward
#52	hypothetical protein CDS	CDS	29692	29832	141	reverse
#53	hypothetical protein CDS	CDS	29829	30017	189	reverse
#54	putative helicase CDS	CDS	30014	31438	1425	reverse
#55	hypothetical protein CDS	CDS	31691	31885	195	reverse
#56	hypothetical protein CDS	CDS	31885	32088	204	reverse
#57	hypothetical protein CDS	CDS	32121	32405	285	reverse
#58	hypothetical protein CDS	CDS	32405	32554	150	reverse
#59	hypothetical protein CDS	CDS	32637	32768	132	reverse
#60	putative DNA polymerase CDS	CDS	32781	34958	2178	reverse
#61	hypothetical protein CDS	CDS	35017	35646	630	reverse
#62	hypothetical protein CDS	CDS	35733	35888	156	reverse
#63	hypothetical protein CDS	CDS	35885	37126	1242	reverse
#64	hypothetical protein CDS	CDS	37098	37394	297	reverse
#65	hypothetical protein CDS	CDS	37438	37938	501	reverse
#66	Putative transcriptional repressor DicA CDS	CDS	38064	38279	216	forward
#67	putative helicase-primase CDS	CDS	38297	40537	2241	reverse
#68	hypothetical protein CDS	CDS	40596	40829	234	reverse
#69	hypothetical protein CDS	CDS	40826	40996	171	reverse
#70	hypothetical protein CDS	CDS	41491	41676	186	forward
#71	hypothetical protein CDS	CDS	41676	41930	255	forward

## Sheet: Ro157lw
Table S6. Features of the annotated ORFs of phage vB_EcoM_Ro157lw
ORF	Name	Type	Minimum	Maximum	Length	Direction
#1	hypothetical protein CDS	CDS	360	833	474	forward
#2	hypothetical protein CDS	CDS	844	951	108	reverse
#3	hypothetical protein CDS	CDS	948	1211	264	reverse
#4	hypothetical protein CDS	CDS	1262	1888	627	reverse
#5	hypothetical protein CDS	CDS	2113	2415	303	forward
#6	hypothetical protein CDS	CDS	2523	2813	291	forward
#7	hypothetical protein CDS	CDS	2825	3034	210	forward
#8	hypothetical protein CDS	CDS	3738	4118	381	reverse
#9	hypothetical protein CDS	CDS	4214	4408	195	reverse
#10	hypothetical protein CDS	CDS	4416	4811	396	reverse
#11	hypothetical protein CDS	CDS	4905	5114	210	reverse
#12	hypothetical protein CDS	CDS	5114	5395	282	reverse
#13	putative tail fiber protein CDS	CDS	5479	7833	2355	reverse
#14	hypothetical protein CDS	CDS	7872	8213	342	reverse
#15	hypothetical protein CDS	CDS	8409	8642	234	reverse
#16	hypothetical protein CDS	CDS	8853	9068	216	reverse
#17	terminase large subunit CDS	CDS	9247	10707	1461	forward
#18	hypothetical protein CDS	CDS	10711	10950	240	reverse
#19	hypothetical protein CDS	CDS	10947	11363	417	reverse
#20	hypothetical protein CDS	CDS	11526	13901	2376	forward
#21	minor capsid protein CDS	CDS	13903	14754	852	forward
#22	hypothetical protein CDS	CDS	14762	15682	921	forward
#23	hypothetical protein CDS	CDS	15693	15830	138	forward
#24	hypothetical protein CDS	CDS	16253	17665	1413	forward
#25	hypothetical protein CDS	CDS	17668	18285	618	forward
#26	capsid and scaffold protein CDS	CDS	18300	19439	1140	forward
#27	hypothetical protein CDS	CDS	19555	20019	465	forward
#28	hypothetical protein CDS	CDS	20034	20489	456	forward
#29	hypothetical protein CDS	CDS	20483	20872	390	forward
#30	hypothetical protein CDS	CDS	20880	21455	576	forward
#31	hypothetical protein CDS	CDS	21430	21942	513	forward
#32	hypothetical protein CDS	CDS	22027	23493	1467	forward
#33	hypothetical protein CDS	CDS	23541	24008	468	forward
#34	hypothetical protein CDS	CDS	24008	24337	330	forward
#35	hypothetical protein CDS	CDS	24334	24690	357	forward
#36	hypothetical protein CDS	CDS	24690	24956	267	forward
#37	hypothetical protein CDS	CDS	24959	25456	498	forward
#38	hypothetical protein CDS	CDS	25456	25989	534	forward
#39	hypothetical protein CDS	CDS	25989	26549	561	forward
#40	hypothetical protein CDS	CDS	26551	26967	417	forward
#41	soluble lytic murein transglycosylase CDS	CDS	27016	29151	2136	forward
#42	hypothetical protein CDS	CDS	29156	30028	873	forward
#43	hypothetical protein CDS	CDS	30031	30552	522	forward
#44	hypothetical protein CDS	CDS	30613	31338	726	forward
#45	hypothetical protein CDS	CDS	31335	32606	1272	forward
#46	hypothetical protein CDS	CDS	32613	35351	2739	forward
#47	hypothetical protein CDS	CDS	35362	37149	1788	forward
#48	Lytic enzyme CDS	CDS	37158	37802	645	forward
#49	hypothetical protein CDS	CDS	37828	38040	213	reverse
#50	hypothetical protein CDS	CDS	38055	38597	543	reverse
#51	ATP-dependent DNA ligase CDS	CDS	38773	39747	975	reverse
#52	hypothetical protein CDS	CDS	39747	40340	594	reverse
#53	hypothetical protein CDS	CDS	40337	40855	519	reverse
#54	hypothetical protein CDS	CDS	40913	41773	861	reverse
#55	hypothetical protein CDS	CDS	41833	42390	558	reverse
#56	hypothetical protein CDS	CDS	42387	42650	264	reverse
#57	DNA helicase CDS	CDS	42725	44248	1524	reverse
#58	hypothetical protein CDS	CDS	44245	44667	423	reverse
#59	putative DNA polymerase III alpha subunit CDS	CDS	44654	45247	594	reverse
#60	DNA polymerase III alpha subunit CDS	CDS	45291	47678	2388	reverse
#61	hypothetical protein CDS	CDS	47678	48154	477	reverse
#62	hypothetical protein CDS	CDS	48274	48825	552	reverse
#63	hypothetical protein CDS	CDS	48846	49016	171	reverse
#64	putative 3-oxoacyl-(acyl-carrier-protein) reductase CDS	CDS	49020	49703	684	reverse
#65	hypothetical protein CDS	CDS	49769	50641	873	reverse
#66	putative thymidylate synthase CDS	CDS	50638	51468	831	reverse
#67	hypothetical protein CDS	CDS	51482	51928	447	reverse
#68	hypothetical protein CDS	CDS	51994	52983	990	reverse
#69	putative TolA protein CDS	CDS	53122	53961	840	reverse
#70	RecD-like DNA helicase CDS	CDS	54121	55305	1185	reverse
#71	hypothetical protein CDS	CDS	55305	55631	327	reverse
#72	hypothetical protein CDS	CDS	55792	56874	1083	forward
#73	hypothetical protein CDS	CDS	56933	57079	147	forward
#74	hypothetical protein CDS	CDS	57082	57372	291	forward
#75	hypothetical protein CDS	CDS	57374	57637	264	forward
#76	hypothetical protein CDS	CDS	57757	58047	291	forward
#77	DNA primase CDS	CDS	58184	59854	1671	forward
#78	hypothetical protein CDS	CDS	59854	60501	648	forward
#79	hypothetical protein CDS	CDS	60541	60765	225	forward
#80	hypothetical protein CDS	CDS	60731	60940	210	forward
#81	hypothetical protein CDS	CDS	60937	61215	279	forward
#82	hypothetical protein CDS	CDS	61223	61444	222	forward
#83	hypothetical protein CDS	CDS	61441	61704	264	forward
#84	hypothetical protein CDS	CDS	61707	62198	492	forward
#85	hypothetical protein CDS	CDS	62185	62532	348	forward
#86	hypothetical protein CDS	CDS	62532	62768	237	forward
#87	hypothetical protein CDS	CDS	62768	63097	330	forward
#88	hypothetical protein CDS	CDS	63183	63500	318	forward
#89	hypothetical protein CDS	CDS	63497	63715	219	forward
#90	hypothetical protein CDS	CDS	63712	63996	285	forward
#91	hypothetical protein CDS	CDS	64004	64381	378	forward
#92	hypothetical protein CDS	CDS	64393	64692	300	forward
#93	hypothetical protein CDS	CDS	64718	65023	306	forward
#94	hypothetical protein CDS	CDS	65020	65313	294	forward
#95	hypothetical protein CDS	CDS	65297	65461	165	forward
#96	hypothetical protein CDS	CDS	65480	65983	504	forward
#97	hypothetical protein CDS	CDS	65983	66324	342	forward
#98	hypothetical protein CDS	CDS	66321	66428	108	forward
#99	hypothetical protein CDS	CDS	66640	66972	333	forward
#100	hypothetical protein CDS	CDS	66969	67202	234	forward
#101	hypothetical protein CDS	CDS	67186	67611	426	forward
#102	hypothetical protein CDS	CDS	67611	68147	537	forward
#103	hypothetical protein CDS	CDS	69006	69479	474	forward
#104	hypothetical protein CDS	CDS	69490	69597	108	reverse
#105	hypothetical protein CDS	CDS	69594	69857	264	reverse
#106	hypothetical protein CDS	CDS	69908	70534	627	reverse
#107	hypothetical protein CDS	CDS	70759	71061	303	forward
#108	hypothetical protein CDS	CDS	71169	71459	291	forward
#109	hypothetical protein CDS	CDS	71471	71680	210	forward
